# Supplementary material for: Bridging the Knowledge Gap in Harmaline’s Pharmacological Properties: A Focus on Thermodynamics and Kinetics
Source: Pharmaceutics. 2025 Dec 26;18(1):35. doi: 10.3390/pharmaceutics18010035 (PMC12844998; doi:10.3390/pharmaceutics18010035)
Supplement: Supplementary file 1 [file pharmaceutics-18-00035-s001.zip]

Archive with 1 entries (1 files):
- pharmaceutics-4048843-supplementary.pdf
